# Supplementary material for: Comparative Study of the Solid-Liquid Interfacial Adsorption of Proteins in Their Native and Amyloid Forms
Source: Int J Mol Sci. 2022 Oct 30;23(21):13219. doi: 10.3390/ijms232113219 (PMC9656260; doi:10.3390/ijms232113219)
Supplement: Supplementary file 1 [file ijms-23-13219-s001.zip]

Archive with 1 entries (1 files):
- ijms-1982474-supplementary.pdf
